# Supplementary material for: The Eurasian spruce bark beetle Ips typographus shapes the microbial communities of its offspring and the gallery environment
Source: Front Microbiol. 2024 Feb 16;15:1367127. doi: 10.3389/fmicb.2024.1367127 (PMC10904642; doi:10.3389/fmicb.2024.1367127)
Supplement: Supplementary file 1 [file Table_1.XLSX]

## Sheet: Sample replication and pooling
Sample name	Life stage	Population	Tree ID	Sampling date	# pooled individuals
AT21	adult	wild	1	2021-07-01	3 individuals from the same gallery
AT22	adult	wild	2	2021-07-01	3 individuals from the same gallery
AT23	adult	wild	2	2021-07-01	3 individuals from the same gallery
ATX1	adult	wild	4	2021-07-08	3 individuals from the same gallery
ATX2	adult	wild	5	2021-07-13	3 individuals from the same gallery
AT71	adult	wild	6	2021-07-01	3 individuals from the same gallery
13A1	adult	rearing	F13	early March 2022	3 individuals from the same gallery
13A2	adult	rearing	F13	early March 2022	3 individuals from the same gallery
13A3	adult	rearing	F13	early March 2022	3 individuals from the same gallery
14A1	adult	rearing	F14	mid April 2022	3 individuals from the same gallery
14A2	adult	rearing	F14	mid April 2022	3 individuals from the same gallery
14A3	adult	rearing	F14	mid April 2022	3 individuals from the same gallery
12C1	callow	rearing	F12	late January 2022	3 individuals from the same gallery
12C2	callow	rearing	F12	late January 2022	3 individuals from the same gallery
12C3	callow	rearing	F12	late January 2022	3 individuals from the same gallery
13C1	callow	rearing	F13	early March 2022	3 individuals from the same gallery
13C2	callow	rearing	F13	early March 2022	3 individuals from the same gallery
13C3	callow	rearing	F13	early March 2022	3 individuals from the same gallery
13C4	callow	rearing	F13	early March 2022	3 individuals from the same gallery
13C5	callow	rearing	F13	early March 2022	3 individuals from the same gallery
13C6	callow	rearing	F13	early March 2022	3 individuals from the same gallery
14C1	callow	rearing	F14	mid April 2022	3 individuals from the same gallery
14C2	callow	rearing	F14	mid April 2022	3 individuals from the same gallery
14C3	callow	rearing	F14	mid April 2022	3 individuals from the same gallery
WC1	callow	wild	felled trees	2021-07-20	3 individuals from the same gallery
WC2	callow	wild	felled trees	2021-07-20	3 individuals from the same gallery
WC3	callow	wild	felled trees	2021-07-20	3 individuals from the same gallery
WC4	callow	wild	felled trees	2021-07-20	3 individuals from the same gallery
WC5	callow	wild	felled trees	2021-07-20	3 individuals from the same gallery
WC6	callow	wild	felled trees	2021-07-20	3 individuals from the same gallery
WC7	callow	wild	felled trees	2021-07-20	3 individuals from the same gallery
WC8	callow	wild	felled trees	2021-07-20	3 individuals from the same gallery
WC9	callow	wild	felled trees	2021-07-20	3 individuals from the same gallery
ME1	egg	rearing	F14	early April 2022	ca. 20, from all galleries in one log
ME2	egg	rearing	F14	early April 2022	ca. 20, from all galleries in one log
ME3	egg	rearing	F14	early April 2022	ca. 20, from all galleries in one log
13PC1	frass from pupal chamber	rearing	F12	late January 2022	2 galleries
13PC2	frass from pupal chamber	rearing	F13	early March 2022	2 galleries
13PC4	frass from pupal chamber	rearing	F14	mid April 2022	2 galleries
WG1	gallery	wild	1	2021-07-01	2 galleries
WG2	gallery	wild	2	2021-07-01	2 galleries
WG4	gallery	wild	4	2021-07-08	2 galleries
WG5	gallery	wild	5	2021-07-13	2 galleries
WG3	gallery	wild	6	2021-07-01	2 galleries
13F2	gallery	rearing	F12	late January 2022	2 galleries
13F2	gallery	rearing	F13	early March 2022	2 galleries
13F3	gallery	rearing	F13	early March 2022	2 galleries
13F4	gallery	rearing	F14	mid April 2022	2 galleries
L11	larva	wild	1	2021-07-01	3 individuals from the same gallery
L12	larva	wild	1	2021-07-01	3 individuals from the same gallery
L21	larva	wild	2	2021-07-01	3 individuals from the same gallery
L22	larva	wild	2	2021-07-01	3 individuals from the same gallery
L23	larva	wild	2	2021-07-01	3 individuals from the same gallery
L24	larva	wild	2	2021-07-01	3 individuals from the same gallery
L41	larva	wild	4	2021-07-08	3 individuals from the same gallery
L51	larva	wild	5	2021-07-13	3 individuals from the same gallery
L52	larva	wild	5	2021-07-13	3 individuals from the same gallery
L53	larva	wild	5	2021-07-13	3 individuals from the same gallery
L54	larva	wild	5	2021-07-13	3 individuals from the same gallery
L61	larva	wild	6	2021-07-01	3 individuals from the same gallery
L71	larva	wild	6	2021-07-01	3 individuals from the same gallery
L91	larva	wild	6	2021-07-01	3 individuals from the same gallery
13L1	larva	rearing	F13	early March 2022	3 individuals from the same gallery
13L2	larva	rearing	F13	early March 2022	3 individuals from the same gallery
13L3	larva	rearing	F13	early March 2022	3 individuals from the same gallery
13L4	larva	rearing	F13	early March 2022	3 individuals from the same gallery
13L5	larva	rearing	F13	early March 2022	3 individuals from the same gallery
14L1	larva	rearing	F14	mid April 2022	3 individuals from the same gallery
14L2	larva	rearing	F14	mid April 2022	3 individuals from the same gallery
14L3	larva	rearing	F14	mid April 2022	3 individuals from the same gallery
MC1	plug	rearing	F14	early April 2022	ca. 20, from all galleries in one log
MC2	plug	rearing	F14	early April 2022	ca. 20, from all galleries in one log
MC3	plug	rearing	F14	early April 2022	ca. 20, from all galleries in one log
12P1	pupa	rearing	F12	late January 2022	1 individual
12P2	pupa	rearing	F12	late January 2022	1 individual
12P3	pupa	rearing	F12	late January 2022	1 individual
12P4	pupa	rearing	F12	late January 2022	1 individual
12P5	pupa	rearing	F12	late January 2022	1 individual
12P6	pupa	rearing	F12	late January 2022	1 individual
12P7	pupa	rearing	F12	late January 2022	1 individual
12P8	pupa	rearing	F12	late January 2022	1 individual
13P1	pupa	rearing	F13	early March 2022	1 individual
13P2	pupa	rearing	F13	early March 2022	1 individual
13P3	pupa	rearing	F13	early March 2022	1 individual
14P1	pupa	rearing	F14	mid April 2022	1 individual
14P2	pupa	rearing	F14	mid April 2022	1 individual
14P3	pupa	rearing	F14	mid April 2022	1 individual
WB1	unattacked bark	wild	1	2021-07-01	2 galleries (one adjacent spot per gallery)
WB2	unattacked bark	wild	2	2021-07-01	2 galleries (one adjacent spot per gallery)
WB4	unattacked bark	wild	4	2021-07-08	2 galleries (one adjacent spot per gallery)
WB5	unattacked bark	wild	5	2021-07-13	2 galleries (one adjacent spot per gallery)
WB3	unattacked bark	wild	6	2021-07-01	2 galleries (one adjacent spot per gallery)
WB0	unattacked bark	wild	0 - unattacked tree	2021-07-01	2 galleries (one adjacent spot per gallery)
12B	unattacked bark	rearing	F12	late January 2022	2 galleries (one adjacent spot per gallery)
13B	unattacked bark	rearing	F13	early March 2022	2 galleries (one adjacent spot per gallery)
14B	unattacked bark	rearing	F14	mid April 2022	2 galleries (one adjacent spot per gallery)
MB1	unattacked bark	rearing	F14	early April 2022	2 galleries (one adjacent spot per gallery)
MB2	unattacked bark	rearing	F14	early April 2022	2 galleries (one adjacent spot per gallery)
MB3	unattacked bark	rearing	F14	early April 2022	2 galleries (one adjacent spot per gallery)
WBF	unattacked bark	wild	felled trees	2021-07-20	2 galleries (one adjacent spot per gallery)
